# Supplementary material for: Low-Crystallized Carbon as an Electron Mediator in g-C3N4/C/TiO2 for Enhancing Photocatalytic Degradation of Antibiotics
Source: Nanomaterials (Basel). 2025 Feb 27;15(5):365. doi: 10.3390/nano15050365 (PMC11901478; doi:10.3390/nano15050365)
Supplement: Supplementary file 1 [file nanomaterials-15-00365-s001.zip]

Archive with 1 entries (1 files):
- nanomaterials-3481123-supplementary.pdf
